# Supplementary material for: Deciphering the Clinical Implications of Concurrent Chromosome 7 Gain and Chromosome 10 Loss in Glioblastoma: A Scoping Review
Source: Brain Sci. 2025 Dec 31;16(1):60. doi: 10.3390/brainsci16010060 (PMC12838677; doi:10.3390/brainsci16010060)
Supplement: Supplementary file 1 [file brainsci-16-00060-s001.zip]

Archive with 1 entries (1 files):
- brainsci-4046341-supplementary.pdf
